# Supplementary material for: Efficacy of Therapeutic Exercise in Reducing Pain in Instrumental Musicians: Systematic Review and Meta-Analysis
Source: Healthcare (Basel). 2024 Jul 5;12(13):1340. doi: 10.3390/healthcare12131340 (PMC11241052; doi:10.3390/healthcare12131340)
Supplement: Supplementary file 1 [file healthcare-12-01340-s001.zip]

Archive with 1 entries (1 files):
- healthcare-3023564-supplementary.pdf
